# Supplementary material for: Interaction Effects of Tannic Acid and Gluten on Bread-Making and Its Starch Digestion
Source: Foods. 2025 Jan 13;14(2):233. doi: 10.3390/foods14020233 (PMC11765497; doi:10.3390/foods14020233)
Supplement: Supplementary file 1 [file foods-14-00233-s001.zip]

Archive with 1 entries (1 files):
- foods-3319307-supplementary.pdf
